# Supplementary material for: Elevated ozone disrupts mating boundaries in drosophilid flies
Source: Nat Commun. 2024 Apr 11;15:2872. doi: 10.1038/s41467-024-47117-7 (PMC11009341; doi:10.1038/s41467-024-47117-7)
Supplement: Supplementary file 4 — Source Data [file 41467_2024_47117_MOESM4_ESM.zip]

Archive with 8 entries (8 files):
- Figure 1.xlsx
- Figure 2.xlsx
- Figure 3.xlsx
- Figure S1.xlsx
- Figure S2.xlsx
- Figure S4.xlsx
- Figure S5.xlsx
- Figure S6.xlsx
