# Supplementary material for: Elevated ozone disrupts mating boundaries in drosophilid flies
Source: Nat Commun. 2024 Apr 11;15:2872. doi: 10.1038/s41467-024-47117-7 (PMC11009341; doi:10.1038/s41467-024-47117-7)
Supplement: Supplementary file 4 — Source Data [file 41467_2024_47117_MOESM4_ESM.zip › Figure 1.xlsx]

## Sheet: Sheet1
Fig. 1 TDU GC-MS analysis of pheromones and cuticular hydrocarbons of both sexes from D. melanogaster (CS), D. simulans, D. mauritiana, and D. sechelia.
Fig. 1C
D.melanogaster
Air exposure	male				female			Ozone exposure (100ppb, 2h)	male				female
Replications	CVA	7-T	7-P	Replications	7,11-HD	7,11-ND		Replications	CVA	7-T	7-P	Replications	7,11-HD	7,11-ND
1	10.0635	25.6896	5.96567	1	13.9704	6.1485		1	3.76527	6.31534	1.4699	1	4.69345	4.87904
2	14.2561	20.43	5.31013	2	13.3315	6.77049		2	1.86557	6.91925	1.52953	2	4.71053	3.01264
3	6.75065	23.6424	5.98715	3	5.53678	2.94026		3	3.49761	5.58824	1.29033	3	5.63726	3.32469
4	10.0706	15.6464	2.83119	4	7.35879	3.81537		4	7.10696	6.02841	1.4194	4	5.13189	2.32094
5	11.0033	16.8682	3.83277	5	5.616	3.34082		5	1.94778	4.4504	1.20392	5	4.51383	2.74688
6	7.44089	21.8675	5.36649	6	9.08628	4.28309		6	2.89586	12.7517	2.49911	6	4.65116	1.48691
7	6.79741	26.1927	4.91443	7	9.03431	6.14763		7	6.74461	10.525	3.00295	7	5.24547	3.08217
8	3.40515	20.5972	5.39225	8	8.58871	5.42157		8	12.011	11.2354	2.0777	8	7.40321	3.72239
D.simulans
Air exposure	male				female			Ozone exposure (100ppb, 2h)	male				female
Replications	CVA	7-T	7-P	Replications	7-T			Replications	CVA	7-T	7-P	Replications	7-T
1	25.7715	62.3503	6.58547	1	49.0554			1	19.3743	29.2285	3.55357	1	28.4446
2	38.9224	50.8279	4.59205	2	7.99462			2	31.2233	31.6273	3.07972	2	32.1914
3	55.1971	35.9781	3.44357	3	28.8366			3	24.3701	26.2997	2.59472	3	44.726
4	32.777	55.2331	4.88796	4	48.5105			4	15.4923	35.1397	3.30002	4	35.4022
5	39.3399	50.8887	5.02723	5	47.6667			5	20.7627	30.4539	3.25508	5	41.1226
6	11.719	44.1443	3.88727	6	38.4633			6	14.8129	40.0322	3.72129	6	5.35383
				7	54.0914			7	15.343	41.7984	3.8377	7	5.35524
				8	70.7753							8	39.0685
				9	64.7002							9	8.31204
				10	59.1375							10	6.66858
D.mauritiana
Air exposure	male				female			Ozone exposure (100ppb, 2h)	male				female
Replications	CVA	7-T	7-P	Replications	7-T			Replications	CVA	7-T	7-P	Replications	7-T
1	5.00967	22.9009	1.49226	1	20.7064			1	4.2433	11.4069	0.500578	1	6.62711
2	6.75839	19.2195	1.21844	2	11.0671			2	2.63024	9.8251	0.452584	2	14.8821
3	3.46774	18.8516	1.32453	3	22.9764			3	2.24586	18.1861	1.32944	3	7.98929
4	6.56203	21.013	1.42316	4	14.3395			4	2.18134	8.24408	0.530465	4	11.627
5	4.40347	17.4876	1.05995	5	11.5055			5	6.27593	16.5115	1.17467	5	10.5169
6	5.65365	22.4311	1.81047	6	32.1817			6	5.59346	18.363	1.12226	6	23.2501
7	5.63858	20.4516	1.28884	7	19.9245			7	3.24689	14.9122	0.863745	7	10.9338
8	4.99526	25.8736	1.42623	8	19.2467			8	4.44246	14.4264	0.922851	8	18.468
9	3.76551	25.0202	1.69779	9	23.5443			9	2.30445	18.0209	0.634505
				10	23.4031
D.sechelia
Air exposure	male				female			Ozone exposure (100ppb, 2h)	male				female
Replications	CVA	7-T	7-P	Replications	7,11-HD	7,11-ND		Replications	CVA	7-T	7-P	Replications	7,11-HD	7,11-ND
1	9.5713	7.5608	3.13137	1	3.54944	2.89961		1	7.8344	2.82415	1.10133	1	5	1.97867
2	12.8329	9.43079	2.93775	2	14.2634	6.09927		2	10.2888	2.17584	0.567259	2	2.90367	2.78422
3	46.566	15.4873	4.10541	3	4.79895	5.11104		3	21.2186	3.95892	1.23314	3	2.06543	1.31691
4	12.1045	14.0691	5.49463	4	5.83195	2.89185		4	1.57152	1.40408	0.764948	4	3.26796	2.12067
5	27.0546	13.0921	6.00622	5	4.93869	4.75802		5	2.10455	3.62015	1.68977	5	3.25294	2.59266
6	46.4606	28.0662	13.5508	6	6.75356	6.28236		6	13.1241	2.77626	0.83875	6	4.54404	4.41315
7	38.166	11.5128	5.28522	7	4.40687	4.06077		7	24.3006	2.98886	0.866652	7	4.54674	4.02688
8	15.3093	12.3656	4.61624	8	4.52856	5.0577		8	4.57567	2.85181	1.25282	8	2.26175	2.54976
9	43.0832	20.5728	5.98505	9	6.77021	3.79127		9	20.8034	3.60553	0.988725	9	3.41836	2.79825
10	68.4225	17.5123	5.8475	10	10.4625	5.68068		10	3.34609	2.21755	0.947756	10	3.60527	2.32893
11	62.3883	13.4262	3.30339					11	39.1043	8.63221	2.15136
12	41.8751	21.2105	6.04086					12	11.0494	4.26815	1.49463
								13	26.84	4.60396	1.26537
								14	24.5248	7.29329	2.20319
								15	8.59006	4.6251	1.84333
