# Supplementary material for: Elevated ozone disrupts mating boundaries in drosophilid flies
Source: Nat Commun. 2024 Apr 11;15:2872. doi: 10.1038/s41467-024-47117-7 (PMC11009341; doi:10.1038/s41467-024-47117-7)
Supplement: Supplementary file 4 — Source Data [file 41467_2024_47117_MOESM4_ESM.zip › Figure 2.xlsx]

## Sheet: Sheet1
Fig 2. Ozone exposure can induce hybridization among closely related Drosophila species.
Fig. 2B	Combinations of a D. mel female with a D.mel male and a D.sim male.
Ozone exposure (100ppb, 2h)	Offspring	Number of tubes	percentage		Air exposure	Offspring	Number of tubes	percentage
	D.mel-sim	3	0.06			D.mel-sim	0	0
	D.mel	47	0.85			D.mel	48	0.92
	no offspring	5	0.09			no offspring	4	0.08
	N=55					N=52
	Combinations of a D. mel female confronts with a D.mel male and a D.mau male.
Ozone exposure (100ppb, 2h)	Offspring	Number of tubes	percentage		Air exposure	Offspring	Number of tubes	percentage
	D.mel-mau	2	0.03			D.mel-mau	0	0
	D.mel	55	0.85			D.mel	50	0.91
	no offspring	8	0.12			no offspring	5	0.09
	N=65					N=55
	Combinations of a D. mel female with a D.mel male and a D.sec male.
Ozone exposure (100ppb, 2h)	Offspring	Number of tubes	percentage		Air exposure	Offspring	Number of tubes	percentage
	D.mel-sec	13	0.21			D.mel-sec	3	0.05
	D.mel	46	0.76			D.mel	53	0.88
	no offspring	2	0.03			no offspring	4	0.07
	N=61					N=60
Fig. 2C	Combinations of a D. mau female with a D.mau male and a D.mel male.
Ozone exposure (100ppb, 2h)	Offspring	Number of tubes	percentage		Air exposure	Offspring	Number of tubes	percentage
	D.mau-mel	0	0			D.mau-mel	0	0
	D.mau	36	0.77			D.mau	45	0.82
	no offspring	11	0.23			no offspring	10	0.18
	N=47					N=55
	Combinations of a D. mau female with a D.mau male and a D.sim male.
Ozone exposure (100ppb, 2h)	Offspring	Number of tubes	percentage		Air exposure	Offspring	Number of tubes	percentage
	D.mau-sim	0	0			D.mau-sim	0	0
	D.mau	52	0.74			D.mau	38	0.83
	no offspring	18	0.26			no offspring	8	0.17
	N=70					N=46
Fig. 2D	Combinations of a D. sim female with a D.sim male and a D.mel male.
Ozone exposure (100ppb, 2h)	Offspring	Number of tubes	percentage		Air exposure	Offspring	Number of tubes	percentage
	D.sim-mel	3	0.05			D.sim-mel	0	0
	D.sim	39	0.63			D.sim	37	0.73
	no offspring	20	0.32			no offspring	14	0.27
	N=62					N=51
	Combinations of a D. sim female with a D.sim male and a D.mau male.
Ozone exposure (100ppb, 2h)	Offspring	Number of tubes	percentage		Air exposure	Offspring	Number of tubes	percentage
	D.sim-mau	26	0.38			D.sim-mau	6	0.12
	D.sim	23	0.34			D.sim	39	0.78
	no offspring	19	0.28			no offspring	7	0.14
	N=68					N=52
	Combinations of a D. sim female with a D.sim male and a D.sec male.
Ozone exposure (100ppb, 2h)	Offspring	Number of tubes	percentage		Air exposure	Offspring	Number of tubes	percentage
	D.sim-sec	14	0.25			D.sim-sec	0	0
	D.sim	37	0.66			D.sim	38	0.79
	no offspring	5	0.09			no offspring	10	0.21
	N=56					N=48
Fig. 2E	Combinations of a D. sec female with a D.sec male and a D.mel male.
Ozone exposure (100ppb, 2h)	Offspring	Number of tubes	percentage		Air exposure	Offspring	Number of tubes	percentage
	D.sec-mel	2	0.09			D.sec-mel	0	0
	D.sec	36	0.51			D.sec	24	0.59
	no offspring	25	0.4			no offspring	17	0.41
	N=63					N=41
	Combinations of a D. sec female with a D.sec male and a D.sim male.
Ozone exposure (100ppb, 2h)	Offspring	Number of tubes	percentage		Air exposure	Offspring	Number of tubes	percentage
	D.sec-sim	0	0			D.sec-sim	0	0
	D.sec	38	0.66			D.sec	32	0.52
	no offspring	20	0.34			no offspring	29	0.48
	N=58					N=61
