# Supplementary material for: Elevated ozone disrupts mating boundaries in drosophilid flies
Source: Nat Commun. 2024 Apr 11;15:2872. doi: 10.1038/s41467-024-47117-7 (PMC11009341; doi:10.1038/s41467-024-47117-7)
Supplement: Supplementary file 4 — Source Data [file 41467_2024_47117_MOESM4_ESM.zip › Figure 3.xlsx]

## Sheet: Sheet1
Fig. 3 Hybrid flies can exhibit mating advantages over pure species.
Fig. 3B	D.mel	male	Mating number of D.mel male	mating percentage			D.mel	male	Mating number of D.mel male	mating percentage			D.mel	male	Mating number of D.sim male	mating percentage
	D.mel	female	25	0.83			D.mel	female	19	0.79			D.mel	female	24	0.96
	D.mel-sim	female	4	0.13			D.mel-sec	female	1	0.04			D.mel-mau	female	0	0
	not mate		1	0.04			not mate		4	0.17			not mate		1	0.04
	N=30						N=24						N=25
Fig. 3Bi	D.mel	female	Mating number of D.mel male	mating percentage			D.mel	female	Mating number of D.sim male	mating percentage
	D.mel	male	18	0.75			D.mel	male	20	0.769231
	D.sec-mel	male	3	0.13			D.sim-mel	male	0	0
	not mate		3	0.12			not mate		6	0.230769
	N=24						N=26
Fig. 3C	D.mau	male	Mating number of D.sim male	mating percentage			D.mau	male	Mating number of D.mau male	mating percentage
	D.mau	female	10	0.37037			D.mau	female	3	0.1
	D.mel-mau	female	0	0			D.sim-mau	female	8	0.27
	not mate		17	0.62963			not mate		19	0.63
	N=27						N=30
Fig. 3Ci	D.mau	female	Mating number of D.mau female	mating percentage
	D.mau	male	4	0.13
	D.sim-mau	male	3	0.09
	not mate		25	0.78
	N=32
Fig. 3D	D.sim	male	Mating number of D.sim male	mating percentage			D.sim	male	Mating number of D.sim male	mating percentage			D.sim	male	Mating number of D.sim male	mating percentage
	D.sim	female	14	0.46			D.sim	female	17	0.53			D.sim	female	3	0.08
	D.mel-sim	female	1	0.03			D.sim-mau	female	2	0.06			D.sim-sec	female	5	0.13
	not mate		15	0.51			not mate		13	0.41			not mate		31	0.79
	N=30						N=32						N=39
Fig. 3Di	D.sim	female	Mating number of D.sim male	mating percentage			D.sim	female	Mating number of D.sim female	mating percentage			D.sim	female	Mating number of D.sim female	mating percentage
	D.sim	male	5	0.18			D.sim	male	4	0.14			D.sim	male	2	0.0555556
	D.sim-mel	male	14	0.518519			D.sim-mau	male	18	0.62			D.sim-sec	male	32	0.88
	not mate		8	0.296296			not mate		7	0.24			not mate		2	0.0555556
	N=27						N=29						N=36
Fig. 3E	D.sec	male	Mating number of D.sim male	mating percentage			D.sec	male	Mating number of D.sec male	mating percentage
	D.sec	female	13	0.54			D.sec	female	2	0.07
	D.mel-sec	female	0	0			D.sim-sec	female	9	0.3
	not mate		11	0.46			not mate		19	0.63
	N=24						N=30
Fig. 3Ei	D.sec	female	Mating number of D.sim male	mating percentage			D.sec	female	Mating number of D.sec female	mating percentage
	D.sec	male	7	0.29			D.sec	male	5	0.11
	D.sec-mel	male	0	0			D.sim-sec	male	1	0.02
	not mate		17	0.71			not mate		38	0.87
	N=24						N=44
