# Supplementary material for: Elevated ozone disrupts mating boundaries in drosophilid flies
Source: Nat Commun. 2024 Apr 11;15:2872. doi: 10.1038/s41467-024-47117-7 (PMC11009341; doi:10.1038/s41467-024-47117-7)
Supplement: Supplementary file 4 — Source Data [file 41467_2024_47117_MOESM4_ESM.zip › Figure S1.xlsx]

## Sheet: Sheet1
Fig S1b	after 1-day recovery
	D.mel-air					D.sim-air					D.mau-air					D.sec-air
	cva	7-T	7-P			cva	7-T	7-P			cva	7-T	7-P			cva	7-T	7-P
1	8.65334	12.8925	2.15809		1	3.52681	6.31727	0.705661		1	2.5123	6.7018	0.298226		1	6.01908	2.01679	1.45325
2	5.87003	13.7349	2.40762		2	2.93206	5.19462	0.562402		2	2.27109	10.3914	0.513446		2	5.75068	1.97208	1.25191
3	8.35536	11.8969	3.98737		3	1.77886	5.38968	0.528435		3	1.39759	8.17848	0.284239		3	3.49911	2.70248	1.71741
4	7.83557	14.721	3.38599		4	1.77151	9.92331	0.846484		4	2.25556	9.87937	0.489558		4	6.28867	2.55933	1.38758
5	9.54033	14.6014	2.42795		5	7.115	11.6626	1.1151		5	2.17796	9.06142	0.387909		5	7.60606	2.79049	1.62195
6	7.70948	13.1066	2.20647		6	3.59196	8.49309	0.826571		6	1.87855	11.1182	0.409189		6	6.05056	3.18333	2.21894
7	8.39035	8.84962	2.20364		7	9.72533	13.5962	1.15881		7	3.01549	10.4865	0.374612		7	6.62169	2.35555	1.58925
8	8.71225	11.25	2.19372		8	1.93714	12.5208	1.07359		8	2.2908	12.3598	0.593386		8	6.45928	2.50793	1.33152
9	9.55316	18.5633	2.41024		9	6.37048	10.9572	0.84272		9	2.80706	8.835	0.312942		9	5.25532	1.74619	1.18655
										10	2.19966	8.26117	0.327353
	D.mel-ozone					D.sim-ozone					D.mau-ozone					D.sec-ozone
	cva	7-T	7-P			cva	7-T	7-P			cva	7-T	7-P			cva	7-T	7-P
1	3.0672	5.11361	1.25164		1	2.0278	2.49452	0.238345		1	0.962347	2.87963	0.161129		1	1.55129	1.58605	0.747115
2	3.59037	7.47773	1.34668		2	0.559754	4.50787	0.425644		2	0.707961	3.35299	0.181971		2	3.01714	1.21982	0.746918
3	4.71293	6.41944	2.23979		3	0.500214	2.9284	0.35159		3	1.323	3.7004	0.205964		3	3.86453	1.29016	1.02635
4	4.12571	8.09226	1.70015		4	2.54871	3.17486	0.325425		4	1.64194	4.16692	0.161989		4	1.79557	1.28387	0.898324
5	7.36668	10.495	2.57048		5	1.11514	4.30218	0.437301		5	1.01685	6.177	0.265374		5	3.31171	1.30692	0.943153
6	5.86386	8.52006	1.95283		6	1.5523	8.25913	0.665311		6	1.60418	3.68901	0.218968		6	3.82671	1.57557	0.875516
7	6.58375	10.2947	2.35274		7	1.04078	7.26425	0.671592		7	1.87185	4.54444	0.191831		7	3.96352	1.27015	0.77668
8	6.29316	10.2574	1.8597		8	2.7793	8.97456	0.87965		8	2.83219	8.53113	0.40414		8	3.95241	1.561	1.01407
9	6.62284	9.97087	2.01682		9	2.09198	8.81598	1.00607		9	1.52875	4.66949	0.25295		9	2.55475	1.30738	0.795569
										10	1.07303	4.57602	0.193448
Fig S1c	after 2-day recovery
	D.mel-air					D.sim-air					D.mau-air					D.sec-air
	cva	7-T	7-P			cva	7-T	7-P			cva	7-T	7-P			cva	7-T	7-P
1	2.44097	3.46056	0.469		1	2.1949	2.8935	0.31571		1	1.3419	5.87294	0.257907		1	2.09091	1.4185	0.117504
2	4.4898	3.86174	0.575061		2	0.707151	4.14578	0.383326		2	1.81932	5.43282	0.268462		2	1.37284	1.19243	0.101888
3	5.34158	3.14272	1.26031		3	0.670669	3.35812	0.305334		3	0.809974	3.25676	0.131739		3	2.95978	1.5895	0.134755
4	0.695678	2.94668	0.375113		4	0.994751	3.45977	0.352387		4	0.918515	3.00446	0.136217		4	2.76921	1.44941	0.117639
5	4.68028	4.56469	0.439181		5	2.68183	3.34626	0.366213		5	1.39314	4.27134	0.187037		5	2.53107	1.73007	0.113412
6	1.34075	3.81545	0.893587		6	3.32948	4.47551	0.46953		6	1.26287	3.79823	0.160937		6	4.43544	2.66349	0.213408
7	1.73773	3.2995	0.641679		7	3.51288	5.25514	0.556908		7	0.862883	3.66637	0.171288		7	3.44312	2.47338	0.200605
8	1.30888	4.49423	0.622904		8	4.48805	6.25251	0.547929							8	4.53546	3.20893	0.287428
9	1.2272	3.2013	0.429899
	D.mel-ozone					D.sim-ozone					D.mau-ozone					D.sec-ozone
	cva	7-T	7-P			cva	7-T	7-P			cva	7-T	7-P			cva	7-T	7-P
1	2.21394	2.05685	0.314527		1	0.81294	3.13119	0.288678		1	1.1484	2.47253	0.0994509		1	2.291	1.02334	0.0780667
2	0.848512	3.66845	0.459624		2	0.688368	1.96989	0.249972		2	1.15549	3.56528	0.147292		2	2.37664	1.1371	0.0822827
3	3.21164	3.54538	0.608013		3	0.970363	2.11728	0.25313		3	1.29849	3.31106	0.166909		3	2.10976	1.21415	0.0797893
4	2.48561	2.36208	0.442431		4	2.75353	2.48312	0.268786		4	1.12994	2.83404	0.117275		4	1.94702	1.02029	0.0718184
5	3.31193	3.19486	0.333393		5	1.10176	2.94266	0.320447		5	0.937418	3.84963	0.200394		5	2.12906	1.24704	0.0993012
6	4.47224	3.5373	0.449315		6	4.32434	5.56637	0.571025		6	1.38908	2.83061	0.143485		6	3.66328	2.16423	0.161257
7	0.944643	3.85009	0.446718		7	3.27893	6.35361	0.766011		7	1.17204	4.05637	0.226351		7	3.17217	1.87799	0.174928
8	2.38542	2.6836	0.408112		8	2.04283	5.87736	0.571894							8	4.24471	2.65308	0.230983
9	0.728968	2.1321	0.777641
