# Supplementary material for: Elevated ozone disrupts mating boundaries in drosophilid flies
Source: Nat Commun. 2024 Apr 11;15:2872. doi: 10.1038/s41467-024-47117-7 (PMC11009341; doi:10.1038/s41467-024-47117-7)
Supplement: Supplementary file 4 — Source Data [file 41467_2024_47117_MOESM4_ESM.zip › Figure S2.xlsx]

## Sheet: Sheet1
Fig S2
female D. sim/male D. sim				female D. sec/male D. sec				female D. mau/male D. mau
No	number of mate			No	number of mate			No	number of mate
1	0			1	1			1	0
2	0			2	0			2	1
3	1			3	1			3	0
4	1			4	1			4	1
5	1			5	0			5	0
6	1			6	0			6	1
7	0			7	1			7	1
8	1			8	1			8	1
9	1			9	1			9	0
10	1			10	0			10	1
11	0			11	1			11	1
12	1			12	1			12	0
13	0			13	0			13	0
14	1			14	0			14	1
15	0			15	1			15	1
16	0			16	0			16	0
17	1			17	1			17	1
18	1			18	0			18	1
19	1			19	1			19	0
20	0			20	0			20	0
21	1			21	1			21	1
22	1			22	0			22	1
23	0			23	1			23	1
24	0			24	1			24	1
25	1			25	0			25	1
26	1			26	1			26	1
27	1			27	1			27	1
28	1			28	1			28	1
29	0			29	0			29	0
30	1			30	0			30	1
31	1			31	1			31	0
32	1			32	1			32	0
33	1			33	1			33	0
34	1			34	1			34	1
35	1			35	1			35	0
36	1			36	1			36	1
37	0			37	1			37	0
38	1			38	1			38	0
39	0			39	0			39	1
40	1			40	1			40	1
41	0			41	1			41	0
42	1			42	1			42	0
43	1			43	0			43	1
44	1			44	1			44	1
45	1			45	0			45	0
46	0			46	1			46	1
47	1			47	1			47	1
48	0			48	1			48	1
49	1			49	1			49	1
50	1			50	1			50	1
51	1			51	1			51	1
52	1			52	1			52	1
53	0			53	1			53	0
54	0			54	0			54	0
55	0			55	0			55	0
56	1			56	0			56	1
57	1			57	1			57	0
58	0			58	0			58	0
59	0			59	1			59	1
60	1			60	1			60	0
61	0			61	1			61	1
62	1			62	1			62	0
63	1			63	1			63	0
64	0			64	1			64	0
65	0			65	0			65	1
66	1			66	1			66	1
67	0			67	1			67	1
68	1			68	0			68	0
69	0			69	1			69	1
70	0			70	1			70	1
71	0			71	0			71	1
72	0			72	0			72	1
73	0			73	0			73	1
74	1			74	0			74	0
75	0			75	1			75	0
76	0			76	0			76	0
77	0			77	1			77	0
78	1			78	1			78	1
79	0			79	1
80	0			80	1
81	0			81	0
82	1			82	1
83	1			83	1
84	0			84	0
85	0			85	1
86	1			86	0
87	1			87	0
88	1			88	0
89	0			89	0
90	1			90	0
91	1			91	1
92	1			92	0
93	1			93	0
94	0			94	1
95	1			95	1
96	0			96	1
97	1			97	1
98	1			98	1
99	0			99	1
100	0			100	0
101	1			101	0
102	1			102	0
103	1			103	1
104	1			104	0
105	1			105	1
106	0			106	0
107	1			107	1
108	1			108	1
109	0			109	1
110	0			110	0
111	0			111	0
112	0			112	0
113	1			113	1
114	0			114	0
115	0			115	0
