# Supplementary material for: Elevated ozone disrupts mating boundaries in drosophilid flies
Source: Nat Commun. 2024 Apr 11;15:2872. doi: 10.1038/s41467-024-47117-7 (PMC11009341; doi:10.1038/s41467-024-47117-7)
Supplement: Supplementary file 4 — Source Data [file 41467_2024_47117_MOESM4_ESM.zip › Figure S4.xlsx]

## Sheet: Sheet1
Fig S4 50ppb ozone exposure
female D.mel/ male D. mel/ male D. sec
Ozone exposure (100ppb, 2h)	Offspring	Number of tubes			Air exposure	Offspring	Number of tubes
	D.mel-sec	2				D.mel-sec	3
	D.mel	33				D.mel	32
	no offspring	0				no offspring	0
	N=35					N=35
female D. sim/ male D. sim/ male D. mau
Ozone exposure (100ppb, 2h)	Offspring	Number of tubes			Air exposure	Offspring	Number of tubes
	D. sim-mau	4				D. sim-mau	3
	D. sim	23				D. sim	23
	no offspring	17				no offspring	14
	N=44					N=39
female D. sim/ male D. sim/ male D. sec
Ozone exposure (100ppb, 2h)	Offspring	Number of tubes			Air exposure	Offspring	Number of tubes
	D. sim-sec	4				D. sim-sec	2
	D. sim	24				D. sim	24
	no offspring	17				no offspring	19
	N=45					N=45
