# Supplementary material for: Elevated ozone disrupts mating boundaries in drosophilid flies
Source: Nat Commun. 2024 Apr 11;15:2872. doi: 10.1038/s41467-024-47117-7 (PMC11009341; doi:10.1038/s41467-024-47117-7)
Supplement: Supplementary file 4 — Source Data [file 41467_2024_47117_MOESM4_ESM.zip › Figure S5.xlsx]

## Sheet: Sheet1
Fig S5
a																		ai
	D.mel-sim female						D.mel-sec female					D.mel-mau female							D.sec-mel male						D.sim-mel male
rep.	7-T	7,11-HD	7,11-ND			rep.	7,11-HD	7,11-ND			rep.	7-T	7,11-HD	7,11-ND				rep.	cva	7-T	7-P			rep.	cva	7-T	7-P
1	2.67663	6.23088	0.546099			1	1.31125	0.964584			1	3.97204	1.91537	0.100988				1	2.91281	7.28704	1.64694			1	21.1951	5.72656	1.93295
2	5.43558	3.70299	0.981447			2	4.44527	0.80818			2	3.80493	1.80056	0.093761				2	6.61677	4.94235	2.29792			2	19.3491	16.1291	2.55907
3	2.54916	5.24334	0.688087			3	4.20705	1.03342			3	4.46149	1.8799	0.102991				3	2.36949	7.11447	1.88257			3	6.9598	12.2445	2.57358
4	2.0118	4.18857	0.400441			4	5.51599	1.06296			4	2.72822	1.9808	0.336424				4	3.1119	7.32563	1.73431			4	19.7378	10.439	2.46972
5	3.64656	3.37364	1.13115			5	1.19126	0.473806			5	2.49376	2.42266	0.263867				5	2.20296	5.95935	1.35122			5	19.7378	10.439	2.46972
6	2.56288	5.01482	0.454509			6	2.16189	1.29864			6	3.16284	2.24348	0.328948				6	5.46232	9.64877	1.92524			6	35.8859	9.95424	1.7104
7	1.60829	8.07453	0.949894			7	5.95581	1.97119			7	6.28489	1.74157	0.195427				7	3.55037	7.24491	2.593			7	19.8045	8.1527	3.20749
8	2.36241	5.07274	0.580554			8	4.94314	1.25189			8	5.64759	1.89306	0.266798				8	2.00445	6.82305	2.01631			8	28.5466	6.08901	1.35361
9	3.13776	6.78139	1.14451			9	15.4342	3.98238			9	3.4202	1.82211	0.147871				9	6.48024	7.97955	2.61046
10	3.23651	6.97453	0.840518			10	5.13486	1.49848			10	3.73104	1.95246	0.17072				10	9.06245	6.80491	2.6548
	D.mel female						D.mel female					D.mel female							D.mel male						D.mel male
rep.	7,11-HD	7,11-ND				rep.	7,11-HD	7,11-ND			rep.	7,11-HD	7,11-ND					rep.	cva	7-T	7-P			rep.	cva	7-T	7-P
1	3.7212	1.15871				1	11.8306	4.81013			1	5.63207	1.53192					1	16.3041	16.4068	5.79217			1	2.09498	9.76793	2.19104
2	3.93908	2.15429				2	4.54599	1.16861			2	5.95274	2.22628					2	3.93913	13.608	5.06813			2	2.42476	7.6204	2.28454
3	3.72291	1.34934				3	3.97712	0.543282			3	2.51901	2.3241					3	3.56788	11.6684	2.25177			3	0.999485	6.92764	1.0755
4	4.82418	2.42573				4	3.7373	2.1095			4	3.08465	1.49603					4	5.04013	12.9385	2.70342			4	5.03042	10.2636	1.55515
5	6.58209	2.65569				5	4.27942	0.814169			5	6.62236	1.99533					5	4.05999	11.5288	2.71326			5	2.17116	8.37826	1.68194
6	4.51666	2.00635				6	4.95444	0.601122			6	5.82608	1.62922					6	2.87951	18.0679	3.57582			6	1.99961	7.41471	1.48425
7	4.70317	1.4385				7	5.0925	1.87383			7	5.94001	2.25473					7	12.4054	17.9056	4.20371			7	6.48419	9.29068	2.02121
8	5.17494	2.91699				8	4.47488	0.96063			8	2.75242	2.58254					8	11.8292	15.4763	4.67077			8	5.71186	16.1821	4.14897
9	4.29215	1.96604				9	4.8728	1.83668			9	2.6731	2.50887					9	3.52307	18.962	3.89197			9	4.64054	6.41203	1.51743
10	5.04447	2.23767				10	1.51858	0.345234			10	2.90699	2.55296					10	8.52716	20.4329	5.78157			10	0.950516	5.18726	1.55501
b																		bi
	D.mel-mau female						D.sim-mau female												D.sim-mau male
rep.	7-T	7,11-HD	7,11-ND			rep.	7-T											rep.	cva	7-T	7-P
1	3.97204	1.91537	0.100988			1	5.007											1	3.09847	4.37946	0.249201
2	3.80493	1.80056	0.093761			2	5.25571											2	0.866092	5.10855	0.323981
3	4.46149	1.8799	0.102991			3	4.5361											3	3.39879	7.6009	0.475378
4	2.72822	1.9808	0.336424			4	5.54464											4	0.867588	6.04409	0.408189
5	2.49376	2.42266	0.263867			5	5.15776											5	0.926073	5.32667	0.393251
6	3.16284	2.24348	0.328948			6	5.90466											6	4.12426	9.96843	0.506657
7	6.28489	1.74157	0.195427			7	7.34589											7	1.0231	6.87951	0.630926
8	5.64759	1.89306	0.266798			8	6.62496											8	4.13875	6.34576	0.441255
9	3.4202	1.82211	0.147871			9	7.74824											9	4.01374	11.2612	0.419281
10	3.73104	1.95246	0.17072			10	10.1207											10	0.663561	9.35968	0.655411
	D.mau female						D.mau female												D.mau male
rep.	7-T					rep.	7-T											rep.	cva	7-T	7-P
1	4.8016					1	6.62469											1	0.561694	11.3892	0.429673
2	4.98163					2	5.3814											2	1.57997	10.5057	0.369872
3	4.56643					3	4.67042											3	1.09877	5.25546	0.166858
4	4.70879					4	6.54595											4	1.45501	8.44843	0.298736
5	6.04337					5	6.09007											5	0.764336	8.86522	0.323871
6	6.57339					6	7.78929											6	1.40896	9.72265	0.334893
7	4.0956					7	5.6516											7	3.7962	11.1723	0.439298
8	4.99138					8	12.4915
9	5.65652					9	6.22855
10	4.9436					10	6.83339
c																		ci
	D.mel-sim female						D.sim-mau female					D.sim-sec female							D.sim-mel male						D.sim-mau male						D.sim-sec male
rep.	7-T	7,11-HD	7,11-ND			rep.	7-T				rep.	7-T	7,11-HD	7,11-ND				rep.	cva	7-T	7-P			rep.	cva	7-T	7-P			rep.	cva	7-T	7-P
1	2.67663	6.23088	0.546099			1	5.007				1	4.00558	0.132099	0.01375				1	21.1951	5.72656	1.93295			1	3.09847	4.37946	0.249201			1	3.89247	7.23948	0.638656
2	5.43558	3.70299	0.981447			2	5.25571				2	4.5576	0.203134	0.041144				2	19.3491	16.1291	2.55907			2	0.866092	5.10855	0.323981			2	5.79263	9.71064	0.658629
3	2.54916	5.24334	0.688087			3	4.5361				3	6.03763	0.383416	0.085249				3	6.9598	12.2445	2.57358			3	3.39879	7.6009	0.475378			3	12.617	10.7381	0.923586
4	2.0118	4.18857	0.400441			4	5.54464				4	6.93765	0.631494	0.144821				4	19.7378	10.439	2.46972			4	0.867588	6.04409	0.408189			4	5.70034	8.63088	0.70915
5	3.64656	3.37364	1.13115			5	5.15776				5	5.75274	0.322534	0.065214				5	19.7378	10.439	2.46972			5	0.926073	5.32667	0.393251			5	3.32531	5.40452	0.390436
6	2.56288	5.01482	0.454509			6	5.90466				6	5.72177	0.205341	0.070431				6	35.8859	9.95424	1.7104			6	4.12426	9.96843	0.506657			6	5.93919	6.31565	0.553269
7	1.60829	8.07453	0.949894			7	7.34589				7	6.2894	0.564951	0.1924				7	19.8045	8.1527	3.20749			7	1.0231	6.87951	0.630926			7	8.13026	7.53647	0.663418
8	2.36241	5.07274	0.580554			8	6.62496				8	9.51332	0.756963	0.26058				8	28.5466	6.08901	1.35361			8	4.13875	6.34576	0.441255			8	7.47989	9.83642	0.839265
9	3.13776	6.78139	1.14451			9	7.74824				9	6.06533	0.597227	0.330286										9	4.01374	11.2612	0.419281			9	6.58453	9.12088	0.849721
10	3.23651	6.97453	0.840518			10	10.1207				10	3.767	0.273225	0.051896										10	0.663561	9.35968	0.655411			10	9.00572	11.0948	0.994123
	D.sim female						D.sim female					D.sim female							D.sim male						D.sim male						D.sim male
rep.	7-T					rep.	7-T				rep.	7-T						rep.	cva	7-T	7-P			rep.	cva	7-T	7-P			rep.	cva	7-T	7-P
1	9.54376					1	14.4926				1	16.373						1	2.5393	13.7796	1.77786			1	0.628467	9.41248	1.06246			1	5.23052	14.7892	1.64287
2	8.93418					2	14.5785				2	15.8816						2	1.14209	7.60262	1.13263			2	1.45694	7.74853	0.871352			2	4.25145	13.6259	1.48917
3	13.6871					3	15.0812				3	16.0935						3	3.91985	9.03551	1.45806			3	6.78609	10.6283	1.02145			3	5.05857	15.5077	1.61522
4	6.09097					4	17.6066				4	16.9222						4	5.60639	7.09646	1.06667			4	0.812461	7.09144	0.540584			4	1.26033	14.6092	1.62026
5	9.02296					5	18.5863				5	17.9983						5	9.24497	18.5022	2.52526			5	5.08792	12.3074	1.17651			5	11.6525	19.1667	2.52812
6	7.49639					6	23.7066				6	15.4506						6	3.06961	11.347	1.64076			6	2.27776	12.095	0.709208			6	1.98398	19.1344	2.21039
7	7.0119					7	19.8461				7	23.3516						7	2.25009	10.5255	1.47978			7	4.24344	13.2252	1.13074			7	2.82452	15.0369	1.88376
8	15.3636					8	21.9722				8	22.2703						8	5.26173	16.1693	2.01187			8	7.39406	9.79307	0.825474			8	4.24535	18.6915	2.46454
9	8.95578					9	15.9485				9	22.7647												9	2.16605	12.9768	1.08383			9	3.76809	15.4347	1.7732
10	11.3442					10	13.4847				10	16.7155												10	5.71153	11.4257	1.04937			10	4.57119	13.7321	1.61866
d																		di
	D.mel-sec female						D.sim-sec female												D.sec-mel male						D.sim-mel male
rep.	7,11-HD	7,11-ND				rep.	7-T	7,11-HD	7,11-ND									rep.	cva	7-T	7-P			rep.	cva	7-T	7-P
1	1.31125	0.964584				1	4.00558	0.132099	0.01375									1	2.91281	7.28704	1.64694			1	3.89247	7.23948	0.638656
2	4.44527	0.80818				2	4.5576	0.203134	0.041144									2	6.61677	4.94235	2.29792			2	5.79263	9.71064	0.658629
3	4.20705	1.03342				3	6.03763	0.383416	0.085249									3	2.36949	7.11447	1.88257			3	12.617	10.7381	0.923586
4	5.51599	1.06296				4	6.93765	0.631494	0.144821									4	3.1119	7.32563	1.73431			4	5.70034	8.63088	0.70915
5	1.19126	0.473806				5	5.75274	0.322534	0.065214									5	2.20296	5.95935	1.35122			5	3.32531	5.40452	0.390436
6	2.16189	1.29864				6	5.72177	0.205341	0.070431									6	5.46232	9.64877	1.92524			6	5.93919	6.31565	0.553269
7	5.95581	1.97119				7	6.2894	0.564951	0.1924									7	3.55037	7.24491	2.593			7	8.13026	7.53647	0.663418
8	4.94314	1.25189				8	9.51332	0.756963	0.26058									8	2.00445	6.82305	2.01631			8	7.47989	9.83642	0.839265
9	15.4342	3.98238				9	6.06533	0.597227	0.330286									9	6.48024	7.97955	2.61046			9	6.58453	9.12088	0.849721
10	5.13486	1.49848				10	3.767	0.273225	0.051896									10	9.06245	6.80491	2.6548			10	9.00572	11.0948	0.994123
	D.sec female						D.sec female												D.sec male						D.sec male
rep.	7,11-HD	7,11-ND				rep.	7,11-HD	7,11-ND										rep.	cva	7-T	7-P			rep.	cva	7-T	7-P
1	4.01245	1.2722				1	4.10405	3.54171										1	3.31831	2.37889	1.73299			1	7.51346	2.3434	1.8456
2	2.97048	0.882749				2	7.53927	3.35792										2	5.73696	2.9943	1.90098			2	4.36777	1.69209	1.49093
3	3.07628	1.22931				3	3.0008	1.87256										3	3.32088	2.774	1.72159			3	3.27728	1.88232	1.83096
4	4.28361	2.09297				4	4.23409	2.71371										4	6.24402	1.77005	1.45162			4	8.0754	1.51666	1.37485
5	5.04889	2.25509				5	1.97694	1.99877										5	2.95603	1.9441	1.32686			5	8.9387	2.28459	1.69028
6	3.69759	1.30717				6	2.75108	2.42872										6	5.62261	2.87604	2.17416			6	4.79051	1.94799	1.62382
7	4.6459	1.62416				7	5.9094	2.7981										7	3.60069	2.39079	1.76187			7	4.92596	1.45684	1.11418
8	4.24592	0.823162				8	6.87655	3.5481										8	10.246	2.22809	1.79925			8	5.86982	2.04389	1.99831
9	4.9725	2.14492				9	5.00299	3.10084										9	7.45143	2.66691	2.16457			9	12.3053	2.49591	2.23836
10	3.63507	1.19517				10	6.21978	3.34833										10	4.87476	2.74253	2.13205			10	12.8192	3.25191	2.55036
