# Supplementary material for: Elevated ozone disrupts mating boundaries in drosophilid flies
Source: Nat Commun. 2024 Apr 11;15:2872. doi: 10.1038/s41467-024-47117-7 (PMC11009341; doi:10.1038/s41467-024-47117-7)
Supplement: Supplementary file 4 — Source Data [file 41467_2024_47117_MOESM4_ESM.zip › Figure S6.xlsx]

## Sheet: Sheet1
Fig.S6a	laid egg numers
female D. sim/male D. sim				female D. sec/male D. sec				female D. mau/male D. mau				female D. sim/male D. sec				female D. sim/male D. mau				female D. sim-sec/male D. sim				female D. sim-sec/male D. sec				female D. sim-mau/male D. mau
Rep.	Laid egg numbers			Rep.	Laid egg numbers			Rep.	Laid egg numbers			Rep.	Laid egg numbers			Rep.	Laid egg numbers			Rep.	Laid egg numbers			Rep.	Laid egg numbers			Rep.	Laid egg numbers
1	14			1	5			1	40			1	42			1	16			1	62			1	20			1	40
2	15			2	31			2	26			2	59			2	42			2	21			2	41			2	31
3	43			3	21			3	50			3	70			3	44			3	74			3	102			3	90
4	63			4	8			4	44			4	76			4	107			4	27			4	38			4	42
5	5			5	3			5	44			5	66			5	37			5	38			5	41			5	41
6	62			6	8			6	13			6	79			6	25			6	48			6	46			6	10
7	50			7	5			7	23			7	27			7	17			7	24			7	44			7	40
8	92			8	7			8	35			8	64			8	94			8	12			8	16			8	48
9	73			9	4			9	37			9	81			9	68			9	50			9	37			9	68
10	61			10	9			10	64			10	20			10	26			10	43			10	64			10	71
11	75			11	2			11	20			11	46			11	22			11	7			11	35			11	44
12	57			12	21			12	44			12	59			12	38			12	80			12	47			12	18
13	54			13	8			13	43			13	58			13	21			13	27			13	36			13	50
14	46			14	8			14	71			14	45			14	70			14	26			14	42			14	30
15	68			15	25			15	15			15	75			15	17			15	82			15	61			15	20
16	72			16	9			16	75			16	25			16	63			16	17			16	80			16	47
17	58			17	16			17	51			17	36			17	39			17	82			17	40			17	91
18	39			18	9			18	38			18	42			18	39			18	46			18	33			18	34
19	78			19	10			19	59			19	51			19	25			19	23			19	29			19	52
20	68			20	9			20	39			20	86			20	79			20	38			20	16			20	71
21	73			21	7			21	29			21	40			21	65			21	23			21	46			21	26
22	57			22	4			22	36			22	48			22	14			22	11			22	37			22	45
23	64			23	26			23	51			23	47			23	16			23	74			23	42			23	37
24	51			24	11			24	47			24	55			24	65			24	82			24	99			24	60
25	58			25	15			25	46			25	75			25	29			25	27			25	38			25	54
26	29			26	23			26	9			26	50			26	66			26	10			26	50			26	46
27	62			27	23			27	48			27	62			27	31			27	44			27	55			27	29
28	76			28	26			28	30			28	64			28	30			28	46			28	14			28	36
29	50			29	4			29	50			29	101			29	83			29	28			29	58			29	76
30	56			30	13			30	35			30	67			30	54			30	10			30	38			30	26
31	50			31	11			31	31			31	50			31	21			31	81			31	31			31	54
32	63											32	58			32	47			32	44			32	84			32	41
33	21											33	58			33	29			33	15			33	87			33	61
34	80											34	34			34	58			34	27			34	78			34	59
35	65											35	62			35	84			35	37			35	66			35	27
36	59											36	49			36	28			36	37			36	15			36	20
37	67											37	14			37	63			37	50			37	29			37	48
												38	78			38	74			38	39			38	41			38	25
												39	66			39	30			39	22			39	39			39	47
												40	47			40	34			40	32			40	37			40	40
												41	38			41	59			41	64			41	31			41	22
												42	64			42	36			42	57			42	86			42	40
												43	41			43	45			43	1			43	63			43	39
												44	46			44	42			44	26			44	60			44	59
												45	53			45	20			45	20			45	79			45	32
												46	49			46	54			46	38			46	56
												47	54			47	51			47	94			47	105
												48	49			48	36			48	6			48	52
												49	77			49	83			49	34			49	15
												50	67			50	64			50	57			50	43
												51	48			51	3			51	19			51	93
												52	68							52	50			52	26
												53	47							53	26			53	50
												54	56							54	32			54	35
												55	43							55	61			55	42
												56	57							56	20			56	55
												57	49							57	17			57	66
												58	63											58	43
												59	47											59	72
Fig. S6b	egg hatch rate
female D. sim/male D. sim				female D. sec/male D. sec				female D. mau/male D. mau				female D. sim/male D. sec				female D. sim/male D. mau				female D. sim-sec/male D. sim				female D. sim-sec/male D. sec				female D. sim-mau/male D. mau
Rep.	hatch numbers			Rep.	hatch numbers			Rep.	hatch numbers			Rep.	hatch numbers			Rep.	hatch numbers			Rep.	hatch numbers			Rep.	hatch numbers			Rep.	hatch numbers
100	95			100	76			100	90			100	72			100	91			100	99			100	68			100	99
Fig. S6C	development time
female D. sim/male D. sim				female D. sec/male D. sec				female D. mau/male D. mau				female D. sim/male D. sec				female D. sim/male D. mau				female D. sim-sec/male D. sim				female D. sim-sec/male D. sec				female D. sim-mau/male D. mau
Rep.	days to first pupe			Rep.	days to first pupe			Rep.	days to first pupe			Rep.	days to first pupe			Rep.	days to first pupe			Rep.	days to first pupe			Rep.	days to first pupe			Rep.	days to first pupe
1	7			1	8			1	6			1	6			1	4			1	6			1	5			1	5
2	5			2	5			2	6			2	4			2	6			2	6			2	4			2	5
3	5			3	5			3	6			3	4			3	5			3	6			3	6			3	5
4	6			4	8			4	4			4	5			4	5			4	7			4	5			4	6
5	5			5	5			5	4			5	5			5	5			5	5			5	6			5	5
6	5			6	7			6	5			6	5			6	5			6	6			6	5			6	5
7	4			7	6			7	5			7	6			7	5			7	5			7	6			7	5
8	5			8	8			8	6			8	4			8	5			8	6			8	6			8	4
9	6			9	6			9	5			9	4			9	5			9	5			9	5			9	6
10	5			10	7			10	7			10	6			10	6			10	5			10	5			10	5
11	5			11	8			11	6			11	4			11	6			11	7			11	5			11	6
12	5			12	6			12	5			12	4			12	5			12	6			12	4			12	5
13	5			13	8			13	6			13	5			13	5			13	6			13	6			13	6
14	5			14	6			14	6			14	6			14	7			14	7			14	5			14	5
15	5			15	8			15	5			15	5			15	4			15	7			15	5			15	5
16	5			16	10			16	5			16	5			16	5			16	6			16	6			16	6
17	5			17	5			17	5			17	5			17	5			17	6			17	5			17	5
18	5			18	8			18	5			18	4			18	5			18	5			18	6			18	4
19	5			19	6			19	6			19	4			19	5			19	6			19	5			19	5
20	6			20	8			20	5			20	5			20	5			20	6			20	5			20	6
21	6			21	9			21	7			21	4			21	5			21	6			21	6			21	5
22	5			22	6			22	6			22	7			22	5			22	6			22	5			22	6
23	6			23	8			23	5			23	5			23	5			23	7			23	5			23	4
24	6			24	8			24	6			24	5			24	6			24	7			24	5			24	5
25	5			25	9			25	5			25	5			25	5			25	6			25	5			25	6
26	5			26	5			26	5			26	5			26	4			26	6			26	6			26	5
27	5			27	8			27	6			27	5			27	5			27	7			27	5			27	6
28	5			28	7			28	5			28	5			28	5			28	7			28	5			28	5
29	5			29	5			29	6			29	5			29	5			29	6			29	5			29	6
30	5			30	7			30	6			30	5			30	5			30	5			30	5			30	6
31	5			31	8			31	5			31	4			31	5			31	7			31	5			31	6
32	5			32	7			32	6			32	4			32	5			32	5			32	4			32	5
33	6			33	8			33	6			33	4			33	4			33	6			33	5			33	5
34	5			34	6			34	5			34	4			34	5			34	7			34	5			34	4
35	5			35	8			35	5			35	4			35	5			35	6			35	5			35	5
36	6			36	6			36	6			36	5			36	5			36	6			36	6			36	6
37	5			37	7			37	6			37	4			37	5			37	6			37	5			37	6
38	5			38	5			38	7			38	7			38	5			38	7			38	5			38	5
39	5			39	6			39	6			39	6			39	5			39	5			39	6			39	4
40	10			40	8			40	6			40	5			40	5			40	6			40	5			40	4
41	9			41	6			41	6			41	4			41	5			41	5			41	6			41	6
42	8			42	8			42	6			42	6			42	4			42	5			42	4			42	5
43	6			43	11			43	7			43	5			43	6			43	6			43	5			43	4
44	5			44	8			44	6			44	5			44	5			44	5			44	5			44	4
45	6			45	9			45	5			45	5			45	6			45	6			45	5			45	5
46	6			46	7			46	6			46	5			46	5			46	5			46	5			46	6
47	6			47	8			47	6			47	4			47	5			47	7			47	4			47	4
				48	6			48	5			48	5			48	5			48	7			48	5			48	6
				49	6			49	6			49	5			49	5			49	7			49	5			49	5
				50	7			50	6			50	5			50	5			50	5			50	5			50	5
				51	5			51	5			51	4			51	5			51	7			51	5
				52	9			52	6			52	5			52	5			52	7			52	4
				53	8			53	6							53	4			53	6			53	5
				54	6			54	5							54	4			54	6			54	5
				55	8			55	5							55	5			55	6			55	6
				56	6			56	6							56	4			56	7			56	5
				57	9			57	6							57	5			57	5			57	5
				58	8			58	5											58	6			58	6
				59	6			59	6											59	5			59	5
				60	7			60	5											60	5			60	5
								61	6											61	5			61	6
								62	6															62	5
								63	5															63	5
								64	5															64	6
								65	6															65	5
Fig. S6d	adult rate
female D. sim/male D. sim				female D. sec/male D. sec				female D. mau/male D. mau				female D. sim/male D. sec				female D. sim/male D. mau				female D. sim-sec/male D. sim				female D. sim-sec/male D. sec				female D. sim-mau/male D. mau
Rep.	days to first pupe			Rep.	days to first pupe			Rep.	days to first pupe			Rep.	days to first pupe			Rep.	days to first pupe			Rep.	days to first pupe			Rep.	days to first pupe			Rep.	days to first pupe
172	137			164	86			183	141			171	82			176	133			161	122			162	127			174	140
